# Supplementary material for: Highly Efficient Peroxymonosulfate Electroactivation on Co(OH)2 Nanoarray Electrode for Pefloxacin Degradation
Source: Nanomaterials (Basel). 2024 Aug 4;14(15):1312. doi: 10.3390/nano14151312 (PMC11314119; doi:10.3390/nano14151312)
Supplement: Supplementary file 1 [file nanomaterials-14-01312-s001.zip]

Archive with 1 entries (1 files):
- nanomaterials-3135656-supplementary.pdf
